# Supplementary material for: Alleviation of Dyslipidemia via a Traditional Balanced Korean Diet Represented by a Low Glycemic and Low Cholesterol Diet in Obese Women in a Randomized Controlled Trial
Source: Nutrients. 2022 Jan 6;14(2):235. doi: 10.3390/nu14020235 (PMC8781638; doi:10.3390/nu14020235)
Supplement: Supplementary file 1 [file nutrients-14-00235-s001.zip]

Archive with 1 entries (1 files):
- nutrients-1525701-supplementary.pdf
